# Supplementary material for: Vasoactive intestinal peptide associated 8-gene signature with prognostic and immune associations in melanoma
Source: Medicine (Baltimore). 2026 May 29;105(22):e48961. doi: 10.1097/MD.0000000000048961 (PMC13225499; doi:10.1097/MD.0000000000048961)
Supplement: Supplementary file 2 [file medi-105-e48961-s003.xlsx]

## Sheet: Sheet1
Table S2. Performance comparison of the top 10 candidate machine learning models ranked by average concordance index (C-index).
ID	Cindex	Model
TCGA_SKCM	0.892883	RSF
GSE65904	0.582994	RSF
TCGA_SKCM	0.648334	RSF + CoxBoost
GSE65904	0.587944	RSF + CoxBoost
TCGA_SKCM	0.647547	RSF + Enet[a=0.1]
GSE65904	0.59521	RSF + Enet[a=0.1]
TCGA_SKCM	0.648541	RSF + Enet[a=0.2]
GSE65904	0.590579	RSF + Enet[a=0.2]
TCGA_SKCM	0.648583	RSF + Enet[a=0.3]
GSE65904	0.589301	RSF + Enet[a=0.3]
TCGA_SKCM	0.648686	RSF + Enet[a=0.4]
GSE65904	0.588982	RSF + Enet[a=0.4]
TCGA_SKCM	0.64881	RSF + Enet[a=0.5]
GSE65904	0.586188	RSF + Enet[a=0.5]
TCGA_SKCM	0.648313	RSF + Enet[a=0.6]
GSE65904	0.58515	RSF + Enet[a=0.6]
TCGA_SKCM	0.64821	RSF + Enet[a=0.7]
GSE65904	0.58475	RSF + Enet[a=0.7]
TCGA_SKCM	0.648168	RSF + Enet[a=0.8]
GSE65904	0.583234	RSF + Enet[a=0.8]
TCGA_SKCM	0.647837	RSF + Enet[a=0.9]
GSE65904	0.581876	RSF + Enet[a=0.9]
TCGA_SKCM	0.712753	RSF + GBM
GSE65904	0.616527	RSF + GBM
TCGA_SKCM	0.647899	RSF + Lasso
GSE65904	0.581397	RSF + Lasso
TCGA_SKCM	0.646781	RSF + plsRcox
GSE65904	0.571896	RSF + plsRcox
TCGA_SKCM	0.645249	RSF + Ridge
GSE65904	0.597605	RSF + Ridge
TCGA_SKCM	0.64734	RSF + StepCox[both]
GSE65904	0.597206	RSF + StepCox[both]
TCGA_SKCM	0.64734	RSF + StepCox[backward]
GSE65904	0.597206	RSF + StepCox[backward]
TCGA_SKCM	0.646781	RSF + StepCox[forward]
GSE65904	0.571896	RSF + StepCox[forward]
TCGA_SKCM	0.638229	RSF + SuperPC
GSE65904	0.578283	RSF + SuperPC
TCGA_SKCM	0.636117	RSF + survival-SVM
GSE65904	0.595289	RSF + survival-SVM
TCGA_SKCM	0.647547	Enet[a=0.1]
GSE65904	0.59521	Enet[a=0.1]
TCGA_SKCM	0.648541	Enet[a=0.2]
GSE65904	0.590579	Enet[a=0.2]
TCGA_SKCM	0.648583	Enet[a=0.3]
GSE65904	0.589301	Enet[a=0.3]
TCGA_SKCM	0.648686	Enet[a=0.4]
GSE65904	0.588982	Enet[a=0.4]
TCGA_SKCM	0.64881	Enet[a=0.5]
GSE65904	0.586188	Enet[a=0.5]
TCGA_SKCM	0.648313	Enet[a=0.6]
GSE65904	0.58515	Enet[a=0.6]
TCGA_SKCM	0.64821	Enet[a=0.7]
GSE65904	0.58475	Enet[a=0.7]
TCGA_SKCM	0.648168	Enet[a=0.8]
GSE65904	0.583234	Enet[a=0.8]
TCGA_SKCM	0.647837	Enet[a=0.9]
GSE65904	0.581876	Enet[a=0.9]
TCGA_SKCM	0.64734	StepCox[both]
GSE65904	0.597206	StepCox[both]
TCGA_SKCM	0.64734	StepCox[backward]
GSE65904	0.597206	StepCox[backward]
TCGA_SKCM	0.646781	StepCox[forward]
GSE65904	0.571896	StepCox[forward]
TCGA_SKCM	0.647154	StepCox[both] + CoxBoost
GSE65904	0.598643	StepCox[both] + CoxBoost
TCGA_SKCM	0.647402	StepCox[both] + Enet[a=0.1]
GSE65904	0.602635	StepCox[both] + Enet[a=0.1]
TCGA_SKCM	0.647609	StepCox[both] + Enet[a=0.2]
GSE65904	0.601836	StepCox[both] + Enet[a=0.2]
TCGA_SKCM	0.647672	StepCox[both] + Enet[a=0.3]
GSE65904	0.602236	StepCox[both] + Enet[a=0.3]
TCGA_SKCM	0.647527	StepCox[both] + Enet[a=0.4]
GSE65904	0.600878	StepCox[both] + Enet[a=0.4]
TCGA_SKCM	0.647319	StepCox[both] + Enet[a=0.5]
GSE65904	0.599601	StepCox[both] + Enet[a=0.5]
TCGA_SKCM	0.647319	StepCox[both] + Enet[a=0.6]
GSE65904	0.598403	StepCox[both] + Enet[a=0.6]
TCGA_SKCM	0.647257	StepCox[both] + Enet[a=0.7]
GSE65904	0.598403	StepCox[both] + Enet[a=0.7]
TCGA_SKCM	0.647237	StepCox[both] + Enet[a=0.8]
GSE65904	0.598403	StepCox[both] + Enet[a=0.8]
TCGA_SKCM	0.647195	StepCox[both] + Enet[a=0.9]
GSE65904	0.598643	StepCox[both] + Enet[a=0.9]
TCGA_SKCM	0.717744	StepCox[both] + GBM
GSE65904	0.62475	StepCox[both] + GBM
TCGA_SKCM	0.647237	StepCox[both] + Lasso
GSE65904	0.598403	StepCox[both] + Lasso
TCGA_SKCM	0.648127	StepCox[both] + plsRcox
GSE65904	0.599601	StepCox[both] + plsRcox
TCGA_SKCM	0.646967	StepCox[both] + Ridge
GSE65904	0.604232	StepCox[both] + Ridge
TCGA_SKCM	0.883151	StepCox[both] + RSF
GSE65904	0.600798	StepCox[both] + RSF
TCGA_SKCM	0.630257	StepCox[both] + SuperPC
GSE65904	0.608862	StepCox[both] + SuperPC
TCGA_SKCM	0.631354	StepCox[both] + survival-SVM
GSE65904	0.61022	StepCox[both] + survival-SVM
TCGA_SKCM	0.647154	StepCox[backward] + CoxBoost
GSE65904	0.598643	StepCox[backward] + CoxBoost
TCGA_SKCM	0.647402	StepCox[backward] + Enet[a=0.1]
GSE65904	0.602635	StepCox[backward] + Enet[a=0.1]
TCGA_SKCM	0.647609	StepCox[backward] + Enet[a=0.2]
GSE65904	0.601836	StepCox[backward] + Enet[a=0.2]
TCGA_SKCM	0.647672	StepCox[backward] + Enet[a=0.3]
GSE65904	0.602236	StepCox[backward] + Enet[a=0.3]
TCGA_SKCM	0.647527	StepCox[backward] + Enet[a=0.4]
GSE65904	0.600878	StepCox[backward] + Enet[a=0.4]
TCGA_SKCM	0.647319	StepCox[backward] + Enet[a=0.5]
GSE65904	0.599601	StepCox[backward] + Enet[a=0.5]
TCGA_SKCM	0.647319	StepCox[backward] + Enet[a=0.6]
GSE65904	0.598403	StepCox[backward] + Enet[a=0.6]
TCGA_SKCM	0.647257	StepCox[backward] + Enet[a=0.7]
GSE65904	0.598403	StepCox[backward] + Enet[a=0.7]
TCGA_SKCM	0.647237	StepCox[backward] + Enet[a=0.8]
GSE65904	0.598403	StepCox[backward] + Enet[a=0.8]
TCGA_SKCM	0.647195	StepCox[backward] + Enet[a=0.9]
GSE65904	0.598643	StepCox[backward] + Enet[a=0.9]
TCGA_SKCM	0.717744	StepCox[backward] + GBM
GSE65904	0.62475	StepCox[backward] + GBM
TCGA_SKCM	0.647237	StepCox[backward] + Lasso
GSE65904	0.598403	StepCox[backward] + Lasso
TCGA_SKCM	0.648127	StepCox[backward] + plsRcox
GSE65904	0.599601	StepCox[backward] + plsRcox
TCGA_SKCM	0.646967	StepCox[backward] + Ridge
GSE65904	0.604232	StepCox[backward] + Ridge
TCGA_SKCM	0.883151	StepCox[backward] + RSF
GSE65904	0.600798	StepCox[backward] + RSF
TCGA_SKCM	0.630257	StepCox[backward] + SuperPC
GSE65904	0.608862	StepCox[backward] + SuperPC
TCGA_SKCM	0.631354	StepCox[backward] + survival-SVM
GSE65904	0.61022	StepCox[backward] + survival-SVM
TCGA_SKCM	0.648334	StepCox[forward] + CoxBoost
GSE65904	0.587944	StepCox[forward] + CoxBoost
TCGA_SKCM	0.647547	StepCox[forward] + Enet[a=0.1]
GSE65904	0.59521	StepCox[forward] + Enet[a=0.1]
TCGA_SKCM	0.648541	StepCox[forward] + Enet[a=0.2]
GSE65904	0.590579	StepCox[forward] + Enet[a=0.2]
TCGA_SKCM	0.648583	StepCox[forward] + Enet[a=0.3]
GSE65904	0.589301	StepCox[forward] + Enet[a=0.3]
TCGA_SKCM	0.648686	StepCox[forward] + Enet[a=0.4]
GSE65904	0.588982	StepCox[forward] + Enet[a=0.4]
TCGA_SKCM	0.64881	StepCox[forward] + Enet[a=0.5]
GSE65904	0.586188	StepCox[forward] + Enet[a=0.5]
TCGA_SKCM	0.648313	StepCox[forward] + Enet[a=0.6]
GSE65904	0.58515	StepCox[forward] + Enet[a=0.6]
TCGA_SKCM	0.64821	StepCox[forward] + Enet[a=0.7]
GSE65904	0.58475	StepCox[forward] + Enet[a=0.7]
TCGA_SKCM	0.648168	StepCox[forward] + Enet[a=0.8]
GSE65904	0.583234	StepCox[forward] + Enet[a=0.8]
TCGA_SKCM	0.647837	StepCox[forward] + Enet[a=0.9]
GSE65904	0.581876	StepCox[forward] + Enet[a=0.9]
TCGA_SKCM	0.712753	StepCox[forward] + GBM
GSE65904	0.616527	StepCox[forward] + GBM
TCGA_SKCM	0.647899	StepCox[forward] + Lasso
GSE65904	0.581397	StepCox[forward] + Lasso
TCGA_SKCM	0.646781	StepCox[forward] + plsRcox
GSE65904	0.571896	StepCox[forward] + plsRcox
TCGA_SKCM	0.645249	StepCox[forward] + Ridge
GSE65904	0.597605	StepCox[forward] + Ridge
TCGA_SKCM	0.892883	StepCox[forward] + RSF
GSE65904	0.582994	StepCox[forward] + RSF
TCGA_SKCM	0.638229	StepCox[forward] + SuperPC
GSE65904	0.578283	StepCox[forward] + SuperPC
TCGA_SKCM	0.636117	StepCox[forward] + survival-SVM
GSE65904	0.595289	StepCox[forward] + survival-SVM
TCGA_SKCM	0.648334	CoxBoost
GSE65904	0.587944	CoxBoost
TCGA_SKCM	0.647775	CoxBoost + Enet[a=0.1]
GSE65904	0.593054	CoxBoost + Enet[a=0.1]
TCGA_SKCM	0.64821	CoxBoost + Enet[a=0.2]
GSE65904	0.588423	CoxBoost + Enet[a=0.2]
TCGA_SKCM	0.6485	CoxBoost + Enet[a=0.3]
GSE65904	0.58523	CoxBoost + Enet[a=0.3]
TCGA_SKCM	0.648106	CoxBoost + Enet[a=0.4]
GSE65904	0.583234	CoxBoost + Enet[a=0.4]
TCGA_SKCM	0.647899	CoxBoost + Enet[a=0.5]
GSE65904	0.580758	CoxBoost + Enet[a=0.5]
TCGA_SKCM	0.647713	CoxBoost + Enet[a=0.6]
GSE65904	0.581317	CoxBoost + Enet[a=0.6]
TCGA_SKCM	0.647692	CoxBoost + Enet[a=0.7]
GSE65904	0.581637	CoxBoost + Enet[a=0.7]
TCGA_SKCM	0.64792	CoxBoost + Enet[a=0.8]
GSE65904	0.580758	CoxBoost + Enet[a=0.8]
TCGA_SKCM	0.647754	CoxBoost + Enet[a=0.9]
GSE65904	0.582036	CoxBoost + Enet[a=0.9]
TCGA_SKCM	0.716253	CoxBoost + GBM
GSE65904	0.618443	CoxBoost + GBM
TCGA_SKCM	0.647858	CoxBoost + Lasso
GSE65904	0.581717	CoxBoost + Lasso
TCGA_SKCM	0.647112	CoxBoost + plsRcox
GSE65904	0.571896	CoxBoost + plsRcox
TCGA_SKCM	0.645125	CoxBoost + Ridge
GSE65904	0.596567	CoxBoost + Ridge
TCGA_SKCM	0.64734	CoxBoost + StepCox[both]
GSE65904	0.597206	CoxBoost + StepCox[both]
TCGA_SKCM	0.64734	CoxBoost + StepCox[backward]
GSE65904	0.597206	CoxBoost + StepCox[backward]
TCGA_SKCM	0.647154	CoxBoost + StepCox[forward]
GSE65904	0.571896	CoxBoost + StepCox[forward]
TCGA_SKCM	0.638229	CoxBoost + SuperPC
GSE65904	0.578283	CoxBoost + SuperPC
TCGA_SKCM	0.636096	CoxBoost + survival-SVM
GSE65904	0.595928	CoxBoost + survival-SVM
TCGA_SKCM	0.646781	plsRcox
GSE65904	0.571896	plsRcox
TCGA_SKCM	0.638229	SuperPC
GSE65904	0.578283	SuperPC
TCGA_SKCM	0.712753	GBM
GSE65904	0.616527	GBM
TCGA_SKCM	0.636117	survival - SVM
GSE65904	0.595289	survival - SVM
TCGA_SKCM	0.647796	Ridge
GSE65904	0.577804	Ridge
TCGA_SKCM	0.647899	Lasso
GSE65904	0.581397	Lasso
TCGA_SKCM	0.64703	Lasso + CoxBoost
GSE65904	0.575409	Lasso + CoxBoost
TCGA_SKCM	0.716253	Lasso + GBM
GSE65904	0.618443	Lasso + GBM
TCGA_SKCM	0.647112	Lasso + plsRcox
GSE65904	0.571896	Lasso + plsRcox
TCGA_SKCM	0.888555	Lasso + RSF
GSE65904	0.593932	Lasso + RSF
TCGA_SKCM	0.64734	Lasso + StepCox[both]
GSE65904	0.597206	Lasso + StepCox[both]
TCGA_SKCM	0.64734	Lasso + StepCox[backward]
GSE65904	0.597206	Lasso + StepCox[backward]
TCGA_SKCM	0.647154	Lasso + StepCox[forward]
GSE65904	0.571896	Lasso + StepCox[forward]
TCGA_SKCM	0.638229	Lasso + SuperPC
GSE65904	0.578283	Lasso + SuperPC
TCGA_SKCM	0.636096	Lasso + survival-SVM
GSE65904	0.595928	Lasso + survival-SVM
